# Supplementary material for: Region-Specific Gut Microbiome Variation Between Changle Geese and Yellow-Feathered Broilers: Correlations with Growth and Intestinal Development
Source: Microorganisms. 2025 Sep 13;13(9):2145. doi: 10.3390/microorganisms13092145 (PMC12472417; doi:10.3390/microorganisms13092145)
Supplement: Supplementary file 1 [file microorganisms-13-02145-s001.zip]

Archive with 1 entries (1 files):
- microorganisms-3824522-supplementary.pdf
